# Supplementary material for: Lower back pain amongst medical trainees in clinical rotations: implications for choosing future career regarding medical practice
Source: Front Public Health. 2024 Nov 5;12:1412010. doi: 10.3389/fpubh.2024.1412010 (PMC11573755; doi:10.3389/fpubh.2024.1412010)
Supplement: Supplementary file 1 [file Data_Sheet_1.ZIP]

Archive with 1 entries (1 files):
- additional data .sav  file.sav
